# Supplementary material for: A review on ocular findings in mouse lemurs: potential links to age and genetic background
Source: Primate Biol. 2017 Oct 27;4(2):215–28. doi: 10.5194/pb-4-215-2017 (PMC7041539; doi:10.5194/pb-4-215-2017)
Supplement: The supplement related to this article is available online at: https://doi.org/10.5194/pb-4-215-2017-supplement. [file pb-4-215-supplement.zip]

Archive with 2 entries (2 files):
- pb-4-215-2017-supplement-title-page.pdf
- DataSet_PB.xlsx
